# Supplementary material for: Sex Differences in the Bitterness Perception of an Aromatic Myrtle Bitter Liqueur and Bitter Compounds
Source: Nutrients. 2023 Apr 23;15(9):2030. doi: 10.3390/nu15092030 (PMC10181268; doi:10.3390/nu15092030)
Supplement: Supplementary file 1 [file nutrients-15-02030-s001.zip]

Archive with 1 entries (1 files):
- nutrients-2312764-supplementary.pdf
